# Supplementary material for: Genome of Phyllanthus emblica: the medicinal plant Amla with super antioxidant properties
Source: Front Plant Sci. 2023 Sep 1;14:1210078. doi: 10.3389/fpls.2023.1210078 (PMC10505619; doi:10.3389/fpls.2023.1210078)
Supplement: Supplementary file 2 [file DataSheet_2.xlsx]

## Sheet: Supplementary Table 6
Supplementary Table 6. Annotation of microRNA (miRNA) present in P. emblica genome
Accession	Description
MI0000190	Arabidopsis thaliana miR160a stem-loop
MI0000209	Arabidopsis thaliana miR167b stem-loop
MI0001133	Oryza sativa miR171b stem-loop
MI0001751	Medicago truncatula miR319 stem-loop
MI0001782	Glycine max miR319a stem-loop
MI0001783	Glycine max miR319b stem-loop
MI0002185	Populus trichocarpa miR156b stem-loop
MI0002186	Populus trichocarpa miR156c stem-loop
MI0002188	Populus trichocarpa miR156e stem-loop
MI0002190	Populus trichocarpa miR156g stem-loop
MI0002191	Populus trichocarpa miR156h stem-loop
MI0002192	Populus trichocarpa miR156i stem-loop
MI0002193	Populus trichocarpa miR156j stem-loop
MI0002202	Populus trichocarpa miR160b stem-loop
MI0002203	Populus trichocarpa miR160c stem-loop
MI0002207	Populus trichocarpa miR160g stem-loop
MI0002214	Populus trichocarpa miR164c stem-loop
MI0002217	Populus trichocarpa miR164f stem-loop
MI0002224	Populus trichocarpa miR166g stem-loop
MI0002225	Populus trichocarpa miR166h stem-loop
MI0002238	Populus trichocarpa miR167d stem-loop
MI0002241	Populus trichocarpa miR167g stem-loop
MI0002277	Populus trichocarpa miR171a stem-loop
MI0002278	Populus trichocarpa miR171b stem-loop
MI0002279	Populus trichocarpa miR171c stem-loop
MI0002280	Populus trichocarpa miR171d stem-loop
MI0002283	Populus trichocarpa miR171g stem-loop
MI0002284	Populus trichocarpa miR171h stem-loop
MI0002288	Populus trichocarpa miR172b stem-loop
MI0002296	Populus trichocarpa miR319a stem-loop
MI0002297	Populus trichocarpa miR319b stem-loop
MI0002298	Populus trichocarpa miR319c stem-loop
MI0002299	Populus trichocarpa miR319d stem-loop
MI0002301	Populus trichocarpa miR319f stem-loop
MI0002302	Populus trichocarpa miR319g stem-loop
MI0002352	Populus trichocarpa miR408 stem-loop
MI0005571	Medicago truncatula miR156b stem-loop
MI0005584	Medicago truncatula miR156c stem-loop
MI0005596	Medicago truncatula miR319b stem-loop
MI0005613	Medicago truncatula miR156h stem-loop
MI0005615	Medicago truncatula miR160d stem-loop
MI0005620	Medicago truncatula miR171e stem-loop
MI0005638	Gossypium hirsutum miR156a stem-loop
MI0005643	Gossypium raimondii miR157b stem-loop
MI0006308	Carica papaya miR162a stem-loop
MI0006485	Vitis vinifera miR156a stem-loop
MI0006486	Vitis vinifera miR156b stem-loop
MI0006487	Vitis vinifera miR156c stem-loop
MI0006491	Vitis vinifera miR156g stem-loop
MI0006492	Vitis vinifera miR156i stem-loop
MI0006495	Vitis vinifera miR159c stem-loop
MI0006501	Vitis vinifera miR160e stem-loop
MI0006514	Vitis vinifera miR166h stem-loop
MI0006538	Vitis vinifera miR171c stem-loop
MI0006540	Vitis vinifera miR171e stem-loop
MI0006541	Vitis vinifera miR171f stem-loop
MI0006543	Vitis vinifera miR171i stem-loop
MI0006549	Vitis vinifera miR319c stem-loop
MI0006550	Vitis vinifera miR319f stem-loop
MI0006568	Vitis vinifera miR395m stem-loop
MI0007033	Populus trichocarpa miR171m stem-loop
MI0007208	Glycine max miR162a stem-loop
MI0008368	Solanum lycopersicum miR171d stem-loop
MI0012068	Aquilegia caerulea miR156b stem-loop
MI0012085	Aquilegia caerulea miR171b stem-loop
MI0012091	Aquilegia caerulea miR319 stem-loop
MI0012640	Populus euphratica miR2916 stem-loop
MI0013303	Citrus trifoliata miR319 stem-loop
MI0013371	Ricinus communis miR156b stem-loop
MI0013372	Ricinus communis miR156c stem-loop
MI0013377	Ricinus communis miR156h stem-loop
MI0013378	Ricinus communis miR159 stem-loop
MI0013379	Ricinus communis miR160a stem-loop
MI0013381	Ricinus communis miR162 stem-loop
MI0013398	Ricinus communis miR171a stem-loop
MI0013400	Ricinus communis miR171c stem-loop
MI0013402	Ricinus communis miR171e stem-loop
MI0013404	Ricinus communis miR171g stem-loop
MI0013408	Ricinus communis miR319c stem-loop
MI0013538	Gossypium hirsutum miR164 stem-loop
MI0015386	Gallus gallus miR-3533 stem-loop
MI0016699	Citrus sinensis miR171a stem-loop
MI0017454	Theobroma cacao miR156b stem-loop
MI0017455	Theobroma cacao miR156c stem-loop
MI0017457	Theobroma cacao miR156e stem-loop
MI0017459	Theobroma cacao miR156g stem-loop
MI0017463	Theobroma cacao miR162 stem-loop
MI0017466	Theobroma cacao miR164c stem-loop
MI0017472	Theobroma cacao miR167b stem-loop
MI0017473	Theobroma cacao miR167c stem-loop
MI0017491	Theobroma cacao miR171c stem-loop
MI0017505	Theobroma cacao miR393a stem-loop
MI0017819	Glycine max miR156h stem-loop
MI0017821	Glycine max miR160b stem-loop
MI0017822	Glycine max miR160c stem-loop
MI0017824	Glycine max miR160e stem-loop
MI0017825	Glycine max miR162b stem-loop
MI0017840	Glycine max miR171f stem-loop
MI0017843	Glycine max miR319e stem-loop
MI0017861	Glycine max miR4995 stem-loop
MI0018053	Rehmannia glutinosa miR5141 stem-loop
MI0018651	Glycine max miR156j stem-loop
MI0018652	Glycine max miR156k stem-loop
MI0018659	Glycine max miR162c stem-loop
MI0018667	Glycine max miR171k stem-loop
MI0018673	Glycine max miR319h stem-loop
MI0018675	Glycine max miR319j stem-loop
MI0018676	Glycine max miR319k stem-loop
MI0018678	Glycine max miR319m stem-loop
MI0018687	Glycine max miR171l stem-loop
MI0018979	Acacia auriculiformis miR160 stem-loop
MI0018982	Acacia auriculiformis miR319 stem-loop
MI0018984	Acacia auriculiformis miR162 stem-loop
MI0018986	Acacia mangium miR319 stem-loop
MI0019042	Oryza sativa miR5523 stem-loop
MI0019346	Salvia sclarea miR171a stem-loop
MI0019347	Salvia sclarea miR171b stem-loop
MI0019565	Vigna unguiculata miR156a stem-loop
MI0019569	Vigna unguiculata miR162 stem-loop
MI0019574	Vigna unguiculata miR319a stem-loop
MI0019749	Glycine max miR171o stem-loop
MI0020262	Brassica napus miR156f stem-loop
MI0020570	Elaeis guineensis miR172d stem-loop
MI0020959	Manihot esculenta miR159a stem-loop
MI0021143	Linum usitatissimum miR319a stem-loop
MI0021183	Linum usitatissimum miR171f stem-loop
MI0021192	Linum usitatissimum miR166b stem-loop
MI0021197	Linum usitatissimum miR167h stem-loop
MI0021319	Nicotiana tabacum miR156a stem-loop
MI0021322	Nicotiana tabacum miR156d stem-loop
MI0021323	Nicotiana tabacum miR156e stem-loop
MI0021330	Nicotiana tabacum miR160a stem-loop
MI0021331	Nicotiana tabacum miR160b stem-loop
MI0021376	Nicotiana tabacum miR171a stem-loop
MI0021377	Nicotiana tabacum miR171b stem-loop
MI0021390	Nicotiana tabacum miR319b stem-loop
MI0021626	Prunus persica miR171e stem-loop
MI0021641	Prunus persica miR171g stem-loop
MI0021675	Glycine max miR156v stem-loop
MI0021677	Glycine max miR156x stem-loop
MI0021678	Glycine max miR156y stem-loop
MI0021682	Glycine max miR160f stem-loop
MI0022052	Hevea brasiliensis miR156 stem-loop
MI0022053	Hevea brasiliensis miR159a stem-loop
MI0022055	Hevea brasiliensis miR166b stem-loop
MI0022056	Hevea brasiliensis miR319 stem-loop
MI0022977	Malus domestica miR156g stem-loop
MI0022979	Malus domestica miR156i stem-loop
MI0022983	Malus domestica miR156m stem-loop
MI0022985	Malus domestica miR156o stem-loop
MI0023006	Malus domestica miR160c stem-loop
MI0023008	Malus domestica miR160e stem-loop
MI0023019	Malus domestica miR166c stem-loop
MI0023047	Malus domestica miR171f stem-loop
MI0023071	Malus domestica miR319a stem-loop
MI0023072	Malus domestica miR319b stem-loop
MI0023176	Cucumis melo miR160a stem-loop
MI0023227	Cucumis melo miR171b stem-loop
MI0023233	Cucumis melo miR319a stem-loop
MI0023284	Cucumis melo miR160c stem-loop
MI0023290	Cucumis melo miR156j stem-loop
MI0024179	Gossypium hirsutum miR160 stem-loop
MI0024209	Manihot esculenta miR156c stem-loop
MI0024211	Manihot esculenta miR156e stem-loop
MI0024212	Manihot esculenta miR156f stem-loop
MI0024213	Manihot esculenta miR156g stem-loop
MI0024214	Manihot esculenta miR156h stem-loop
MI0024216	Manihot esculenta miR156j stem-loop
MI0024224	Manihot esculenta miR160d stem-loop
MI0024228	Manihot esculenta miR160h stem-loop
MI0024229	Manihot esculenta miR162 stem-loop
MI0024230	Manihot esculenta miR164a stem-loop
MI0024235	Manihot esculenta miR166b stem-loop
MI0024238	Manihot esculenta miR166e stem-loop
MI0024280	Manihot esculenta miR171b stem-loop
MI0024283	Manihot esculenta miR171e stem-loop
MI0024284	Manihot esculenta miR171f stem-loop
MI0024285	Manihot esculenta miR171g stem-loop
MI0024289	Manihot esculenta miR171k stem-loop
MI0024291	Manihot esculenta miR172c stem-loop
MI0024296	Manihot esculenta miR319b stem-loop
MI0024297	Manihot esculenta miR319c stem-loop
MI0024298	Manihot esculenta miR319d stem-loop
MI0024301	Manihot esculenta miR319g stem-loop
MI0024302	Manihot esculenta miR319h stem-loop
MI0024374	Lotus japonicus miR167a stem-loop
MI0024380	Lotus japonicus miR171d stem-loop
MI0025952	Solanum tuberosum miR319a stem-loop
MI0025962	Solanum tuberosum miR156a stem-loop
MI0026059	Prunus persica miR156d stem-loop
MI0026060	Prunus persica miR156e stem-loop
MI0026073	Prunus persica miR166a stem-loop
MI0026078	Prunus persica miR167a stem-loop
MI0026081	Prunus persica miR167d stem-loop
MI0026332	Carica papaya miR156e stem-loop
MI0026333	Carica papaya miR156f stem-loop
MI0026339	Carica papaya miR160c stem-loop
MI0026342	Carica papaya miR160f stem-loop
MI0026358	Carica papaya miR171a stem-loop
MI0027708	Gossypium raimondii miR164a stem-loop
MI0032980	Vriesea carinata miR156b stem-loop
MI0033015	Eugenia uniflora miR162 stem-loop
MI0035621	Malus domestica miR319e stem-loop
MI0035622	Malus domestica miR319f stem-loop
MI0036354	Fragaria vesca miR156d stem-loop
MI0036356	Fragaria vesca miR156g stem-loop
MI0036363	Fragaria vesca miR160b stem-loop
MI0036365	Fragaria vesca miR162 stem-loop
MI0036386	Fragaria vesca miR171a stem-loop
MI0036389	Fragaria vesca miR171g stem-loop
MI0037180	Camelina sativa miR160a stem-loop
MI0037334	Paeonia lactiflora miR11602 stem-loop
MI0039616	Citrus sinensis miR156c stem-loop
MI0039622	Citrus sinensis miR159c stem-loop
MI0039656	Citrus sinensis miR171i stem-loop
MI0039711	Citrus sinensis miR2111 stem-loop

## Sheet: Supplementary Table 8
Supplementary Table 8. KEGG annotation of P. emblica coding genes
S.No.	KEGG Pathway	No. of genes
1	Ribosome	126
2	Spliceosome	102
3	Protein processing in endoplasmic reticulum	76
4	Oxidative phosphorylation	73
5	Nucleocytoplasmic transport	72
6	Cell cycle	71
7	Ubiquitin mediated proteolysis	59
8	Endocytosis	58
9	Ribosome biogenesis in eukaryotes	56
10	mRNA surveillance pathway	53
11	Nucleotide excision repair	51
12	RNA degradation	49
13	Purine metabolism	47
14	Cysteine and methionine metabolism	45
15	MAPK signalling pathway-plant	43
16	Glycerophospholipid metabolism	41
17	Amino sugar and nucleotide sugar metabolism	40
18	Plant hormone signal transduction	39
19	Peroxisome	38
20	Proteasome	37
21	Photosynthesis	36
22	Pyruvate metabolism	36
23	Glycolysis / Gluconeogenesis	35
24	Homologous recombination	34
25	Base excision repair	33
26	DNA replication	33
27	Plant-pathogen interaction	33
28	Porphyrin metabolsim	33
29	RNA polymerase	33
30	Glycine, serine and threonine metabolism	32
31	Pyrimidine metabolism	32
32	Glycerolipid metabolism	31
33	Glyoxylate and dicarboxylate metabolism	31
34	Starch and sucrose metabolism	31
35	Terpenoid backbone biosynthesis	31
36	Basal transcription factors	30
37	Alanine, aspartate and glutamate metabolism	28
38	Phagosome	28
39	Inositol phosphate metabolism	27
40	Cellular senescence	26
41	Protein export	26
42	Carbon fixation in photosynthetic organisms	25
43	Arginine and proline metabolism	24
44	PI3K-Akt signaling pathway	24
45	AMPK signaling pathway	23
46	Autophagy - other	23
47	Phenylalanine, tyrosine and tryptophan biosynthesis	23
48	Valine, leucine and isoleucine degradation	23
49	Various types of N-glycan biosynthesis	23
50	Ubiquinone and other terpenoid-quinone biosynthesis	22
51	Arginine biosynthesis	21
52	Carotenoid biosynthesis	21
53	Circadian rhythm - plant	21
54	Citrate cycle (TCA cycle)	21
55	Mismatch repair	21
56	Phosphatidylinositol signaling system	21
57	Glutathione metabolism	20
58	Ascorbate and aldarate metabolism	19
59	Fatty acid biosynthesis	18
60	Fructose and mannose metabolism	18
61	Methane metabolism	18
62	Pantothenate and CoA biosynthesis	18
63	SNARE interactions in vesicular transport	18
64	Tryptophan metabolism	18
65	Tyrosine metabolism	18
66	alpha-Linolenic acid metabolism	17
67	beta-Alanine metabolism	17
68	Motor proteins	17
69	Pentose phosphate pathway	17
70	Steroid biosynthesis	17
71	Viral life cycle - HIV-1	17
72	Galactose metabolism	16
73	Biosynthesis of various plant secondary metabolites	15
74	Fatty acid degradation	15
75	Flavonoid biosynthesis	15
76	Lysine degradation	15
77	Pentose and glucuronate interconversions	15
78	Phenylpropanoid biosynthesis	15
79	Sphingolipid metabolism	15
80	Sulfur metabolism	15
81	Nicotinate and nicotinamide metabolism	14
82	Phenylalanine metabolism	14
83	Butanoate metabolism	13
84	Nitrogen metabolism	12
85	Photosynthesis - antenna proteins	12
86	Riboflavin metabolism	12
87	Thiamine metabolism	12
88	Cutin, suberine and wax biosynthesis	11
89	Cyanoamino acid metabolism	11
90	Histidine metabolism	11
91	Brassinosteroid biosynthesis	10
92	Sulfur relay system	10
93	Valine, leucine and isoleucine biosynthesis	10
94	ABC transporters	9
95	Diterpenoid biosynthesis	9
96	One carbon pool by folate	9
97	Other glycan degradation	9
98	Selenocompound metabolism	9
99	Tropane, piperidine and pyridine alkaloid biosynthesis	9
100	Vitamin B6 metabolism	9
101	Biosynthesis of unsaturated fatty acids	8
102	Biotin metabolism	8
103	Ether lipid metabolism	8
104	Isoquinoline alkaloid biosynthesis	8
105	Lipopolysaccharide biosynthesis	8
106	Lysine biosynthesis	8
107	Non-homologous end-joining	8
108	Sesquiterpenoid and triterpenoid biosynthesis	8
109	Arachidonic acid metabolism	7
110	Fatty acid elongation	7
111	Flavone and flavonol biosynthesis	6
112	Glucosinolate biosynthesis	6
113	Other types of O-glycan biosynthesis	6
114	Stilbenoid, diarylheptanoid and gingerol biosynthesis	5
115	Zeatin biosynthesis	5
116	Linoleic acid metabolism	4
117	D-Amino acid metabolism	3
118	Lipoic acid metabolism	3
119	Phosphonate and phosphinate metabolism	3
120	Anthocyanin biosynthesis	2
121	Betalain biosynthesis	2
122	Monoterpenoid biosynthesis	2
123	Exopolysaccharide biosynthesis	1
124	Isoflavonoid biosynthesis	1
125	Neomycin, kanamycin and gentamicin biosynthesis	1

## Sheet: Supplementary Table 9
Supplementary Table 9. GO categories annotation of P. emblica coding genes
A. Biological processes
GO term ID	Description	P Value
GO:0022613	ribonucleoprotein complex biogenesis	<2.2e-16
GO:0032259	methylation	<2.2e-16
GO:0034660	ncRNA metabolic process	<2.2e-16
GO:0009451	RNA modification	<2.2e-16
GO:0042737	drug catabolic process	<2.2e-16
GO:0009100	glycoprotein metabolic process	5.5511e-16
GO:0002181	cytoplasmic translation	7.9248e-13
GO:0070085	glycosylation	2.9836e-12
GO:0006414	translational elongation	4.3629e-11
GO:0071826	ribonucleoprotein complex subunit organization	1.3709e-09
GO:0042157	lipoprotein metabolic process	4.4212e-09
GO:0048268	clathrin coat assembly	6.0408e-09
GO:0072657	protein localization to membrane	2.9102e-08
GO:0007166	cell surface receptor signaling pathway	3.2712e-08
GO:0140053	mitochondrial gene expression	3.9417e-07
GO:0008380	RNA splicing	1.2005e-06
GO:0051336	regulation of hydrolase activity	5.5676e-06
GO:0051187	cofactor catabolic process	5.7075e-06
GO:0043543	protein acylation	8.9936e-06
GO:0010257	NADH dehydrogenase complex assembly	2.2613e-05
GO:0018193	peptidyl-amino acid modification	3.4874e-05
GO:0006413	translational initiation	0.00010451
GO:0006857	oligopeptide transport	0.00024595
GO:0016192	vesicle-mediated transport	0.00029737
GO:0016042	lipid catabolic process	0.00059074
GO:0006383	transcription by RNA polymerase III	0.0013243
GO:0006397	mRNA processing	0.0017108
GO:1903509	liposaccharide metabolic process	0.0019033
GO:0090305	nucleic acid phosphodiester bond hydrolysis	0.0022041
GO:0006643	membrane lipid metabolic process	0.0023834
GO:0070925	organelle assembly	0.0038389
B. Cellular components
GO term ID	Description	P Value
GO:0005840	ribosome	<2.2e-16
GO:0044445	cytosolic part	8.7708e-15
GO:0030684	preribosome	1.4084e-12
GO:0030135	coated vesicle	3.9575e-12
GO:0005905	clathrin-coated pit	1.5167e-10
GO:0048475	coated membrane	4.5772e-09
GO:0005844	polysome	5.5595e-07
GO:0005798	Golgi-associated vesicle	4.5711e-06
GO:0030964	NADH dehydrogenase complex	9.3039e-05
GO:1902493	acetyltransferase complex	9.9342e-05
GO:0070469	respiratory chain	0.00012965
GO:0005802	trans-Golgi network	0.00031087
GO:0012506	vesicle membrane	0.00090683
GO:0009505	plant-type cell wall	0.0011348
GO:0070069	cytochrome complex	0.0017875
GO:0005730	nucleolus	0.0021913
GO:0005681	spliceosomal complex	0.0024959
GO:1990204	oxidoreductase complex	0.002804
GO:0030014	CCR4-NOT complex	0.0057989
GO:0005793	endoplasmic reticulum-Golgi intermediate compartment	0.0095472
GO:0031225	anchored component of membrane	0.010051
C. Molecular functions
GO term ID	Description	P Value
GO:0003735	structural constituent of ribosome	<2.2e-16
GO:0016741	transferase activity, transferring one-carbon groups	2.2204e-16
GO:0030276	clathrin binding	6.4569e-09
GO:0008135	translation factor activity, RNA binding	1.0828e-08
GO:0140098	catalytic activity, acting on RNA	1.0047e-06
GO:0052689	carboxylic ester hydrolase activity	2.3774e-06
GO:0003729	mRNA binding	9.3957e-06
GO:0070001	aspartic-type peptidase activity	1.7013e-05
GO:0016684	oxidoreductase activity, acting on peroxide as acceptor	4.8685e-05
GO:0051213	dioxygenase activity	8.4141e-05
GO:0045330	aspartyl esterase activity	0.00010907
GO:0016746	transferase activity, transferring acyl groups	0.00042285
GO:0004712	protein serine/threonine/tyrosine kinase activity	0.00063948
GO:0004386	helicase activity	0.0011616
GO:0016209	antioxidant activity	0.0012549
GO:0016790	thiolester hydrolase activity	0.0015023
GO:0017056	structural constituent of nuclear pore	0.0032824
GO:0140223	general transcription initiation factor activity	0.0034259

## Sheet: Supplementary Table 10
Supplementary Table S10. COG categories annotation of coding genes of P. emblica
COG category	Number of genes
Function Unknown	10817
Signal Transduction	3658
Transcription	3040
Post-translational modification, protein turnover, chaperone functions	3007
Carbohydrate metabolism and transport	2109
Secondary Structure	1668
Intracellular trafficking and secretion	1346
Translation	1301
Energy production and conversion	1122
RNA processing and modification	1107
Amino Acid metabolism and transport	1083
Lipid metabolism	1064
Replication and repair	953
Inorganic ion transport and metabolism	906
Cytoskeleton	539
Cell cycle control and mitosis	487
Cell wall/membrane/envelop biogenesis	416
Coenzyme metabolism	367
Chromatin Structure and Dynamics	299
Nucleotide metabolism and transport	279
Nuclear structure	71
Cell motility	4
Note: COG categories with >1 gene are mentioned above

## Sheet: Supplementary Table 11
Supplementary Table 11. Functional annotation of expanded gene family
S. No.	Name	Copy number	Pathway	Function
1	Mitogen-activated protein kinase kinase kinase 7	34	MapK signalling pathway	As the first components of MAPK cascades. MAPKKKs phosphorylate and activate Mitogen-activated protein Kinase Kinases which then phosphorylate Mitogen-activated protein kinases, and MAPKs can phosphorylate a wide range of substrates, such as transcription factors, kinases and cytoskeleton associated proteins.
2	Interleukin-1 receptor-associated kinase 4	34
3	Interleukin-1 receptor-associated kinase 4	50
4	Interleukin-1 receptor-associated kinase 4	31
5	Transcription factor MYB, plant	45	Transcription	Function as transcription factors that have been implicated in the ABA-response and also interact with other transcription factors.
6	LOB domain-containing protein 18	59		Gene family encoding plant-specific transcription factors
7	Transcription initiation factor TFIID TATA-box-binding protein (TATA binding protein 2)	19		Provides promoter recognition and binding activity, and the holoenzyme contains the catalytic function for mRNA synthesis
8	Shikimate O-hydroxycinnamoyltransferase	65	Phenylpropanoid biosynthesis	Catalyzes transfer of the p-coumaroyl moiety from p-coumaroyl-CoA to shikimate
9	Cinnamyl-alcohol dehydrogenase	36		Specialized enzyme involved in the reduction of cinnamaldehydes into cinnamyl alcohols, the last step of monolignol biosynthesis before oxidative polymerization in the cell wall
10	Peroxidase (Peroxidase superfamily protein)	58		Reduces hydrogen peroxide to water and oxidize a variety of substrates
11	Typhasterol/6-deoxotyphasterol 2alpha-hydroxylase	43	Brassinosteroid biosynthesis	Converts 6-deoxotyphasterol and typhasterol to 6-deoxocastasterone and castasterone, respectively
12	Typhasterol/6-deoxotyphasterol 2alpha-hydroxylase	54		Converts 6-deoxotyphasterol and typhasterol to 6-deoxocastasterone and castasterone, respectively
13	Beta-amyrin 28-monooxygenase	38	Terpenoid biosynthesis	Encoding an enzyme catalyzing the hydroxylation of dammarane-type triterpenes
14	Cytochrome P450 family 76 subfamily C	43		Role in monoterpenol oxidation
15	(+)-Neomenthol dehydrogenase (NAD(P)-binding Rossmann-fold superfamily protein)	34		Catalytic activity for neomenthol oxidation
16	MFS transporter, SP family, sugar:H+ symporter	40	Transporters	Single-polypeptide secondary carriers capable only of transporting small solutes in response to chemiosmotic ion gradients
17	Multidrug resistance protein, MATE family	56		Each protein of the MATE family functions as an electro-neutral Na+ or H+/organic cation antiporter.multidrug transporters that can dispose and detoxify exogenous and endogenous toxins in development and response to various stresses
18	Ethylene-insensitive protein 3	19	Plant hormone signal transduction	Key regulators of ethylene signaling that sustain a variety of plant responses to ethylene
19	DELLA protein	50		Repress responses to a group of structurally related plant hormones, gibberellins (GAs)
20	Thaumatin-like protein	59	Pathogenesis related host defense	A highly complex protein family associated with host defense and developmental processes in plants
21	12-Oxophytodienoic acid reductase	24	alpha-Linolenic acid metabolism	Enzymes that catalyze the reduction of double bonds adjacent to an oxo group in alpha,beta-unsaturated aldehydes or ketones
22	Xanthoxin dehydrogenase	45	Carotenoid biosynthesis	Catalyzes the conversion of Xan to abscisyl aldehyde (ABAld)
23	Phenylalanine N-monooxygenase	35	Cyanoamino acid metabolism and Glucosinolate biosynthesis	Catalyzes Conversion of l-Phenylalanine to Phenylacetaldoxime
24	Ras-related protein Rab-11A	40	Endocytosis	Regulates transport from the sorting endosomes to the recycling compartments.
25	3-Oxoacyl-[acyl-carrier protein] reductase	21	Fatty acid biosynthesis	Catalyses the first reduction step in fatty acid biosynthesis
26	Flavonol synthase	49	Flavonoid biosynthesis	Catalyzes the conversion of dihydroflavonols to flavonol
27	Phospholipid:diacylglycerol acyltransferase	35	Glycerolipid metabolism	Catalyzes the transfer of acyl groups from the sn-2 position of the major phospholipids to DAGs, thus forming TAGs and lyso-phospholipids.
28	Palmitoyltransferase ZDHHC4 (DHHC-type zinc finger family protein)	14	Post translational protein modification/Membrane trafficking	Thioesterification of the cysteine side chain with long-chain fatty acids, most often a palmitoyl moiety
29	Retinol dehydrogenase 12 (NAD(P)-binding Rossmann-fold superfamily protein)	24	Biosynthesis of cofactor/Metabolic pathways	Catalysing NAD(P)(H)-dependent oxidation/reduction reactions
30	Pectinesterase	67	Cell wall modification	Encode isoforms with different action patterns by removal of methyl esters that produces pectin with different structural and functional properties, having an important role in plant physiology.
31	Endoglucanase	43		Enzymes capable of breaking β-1,4 glycosidic bonds within a glycan chain
32	Plant non-specific lipid-transfer proteins transfer phospholipids as well as galactolipids across membranes. May play a role in wax or cutin deposition in the cell walls of expanding epidermal cells and certain secretory tissues	33	Protein export	Involved in cuticular lipid composition
33	DnaJ homolog subfamily B member 12	35	Protein processing in endoplasmic reticulum	Interacts with Hsc70 to facilitate ER retention and delivery of membrane proteins for folding or degradation in the ERAD pathway
34	tRNA wybutosine-synthesizing protein 1	48	wybutosine biosynthesis pathway	Protein responsible for the tricyclic formation in wybutosine biosynthesis
35	Caffeic acid 3-O-methyltransferase / acetylserotonin O-methyltransferase	39	Tryptophan metabolism	Involved in the synthesis of melatonin by methylating N-acetylserotonin
36	Laccase	70	Unclassified: metabolism	Catalyse the one-electron oxidation of a broad range of aromatic or non-aromatic compounds (phenols, anilines, arylamines, thiols, monolignols, and lignins) with the concomitant fourelectron reduction of molecular oxygen to water
37	Kinase	55		-
38	P-type Ca2+ transporter type 2C	44		Enzymes that actively transport Ca2+ in eukaryotic cells and play roles in Ca2+ homeostasis.

## Sheet: Supplementary Table 12
Supplementary Table 12. Functional annotation of KEGG ID assigned MSA genes
S. No.	Gene name	Symbol	Pathway	Function
1	Adenylate kinase	AK6, FAP7	Adenine ribonucleotide biosynthesis	Encodes a nuclear adenylate kinase that interacts with a putative homolog of Rps14, AtRPS14-1 and affects the elongation of cells in the stem.
2	L-asparaginase / beta-aspartyl-peptidase	ASRGL1, iaaA	Alanine, aspartate and glutamate metabolism and Cyanoamino acid metabolism	Encodes an asparaginase that catalyzes the degradation of L-asparagine to L-aspartic acid and ammonia.
3	Glycyl-tRNA synthetase	GARS, glyS1	Aminoacyl-tRNA biosynthesis	glycyl-tRNA synthetase / glycine-tRNA ligase
4	Glycyl-tRNA synthetase	glyQS	Aminoacyl-tRNA biosynthesis	glycine-tRNA ligase
5	Arginyl-tRNA synthetase	RARS, argS	Aminoacyl-tRNA biosynthesis	Arginyl-tRNA synthetase, class Ic
6	Valyl-tRNA synthetase	VARS, valS	Aminoacyl-tRNA biosynthesis	Required for proper proliferation of basal cells.
7	L-ascorbate oxidase	E1.10.3.3	Ascorbate and aldarate metabolism	Plant L-ascorbate oxidase
8	L-ascorbate peroxidase	E1.11.1.11	Ascorbate and aldarate metabolism and Glutathione metabolism	L-ascorbate peroxidase
9	Transcription initiation factor TFIIH subunit 3	TFIIH3, GTF2H3, TFB4	Basal transcription factors	basal transcription factor complex subunit-like protein;
10	Transcription initiation factor TFIID subunit 9B	TAF9B, TAF9	Basal transcription factors	putative TATA binding protein associated factor 21kDa
11	Protein lin-54	LIN54	Cellular senescence	Member of the DREAM complex, LIN54 type.
12	T-complex protein 1 subunit epsilon	CCT5	Chaperones and folding catalysts	TCP-1/cpn60 chaperonin family protein
13	DnaJ homolog subfamily C member 11	DNAJC11	Chaperones and folding catalysts	Encodes OWL1, a J-domain protein involved in perception of very low light fluences.
14	Structural maintenance of chromosome 1	SMC1	Chromosome and associated proteins	Encodes a member of the Arabidopsis cohesin complex that is essential for viability and sister chromatid alignment.
15	Aconitate hydratase	ACO, acnA	Citrate cycle, Glyoxylate and dicarboxylate metabolism, 2-Oxocarboxylic acid metabolism	Involved in oxidative responsiveness by responding to hormones such as as methyl jasmonate (MeJA), abscisic acid (ABA), auxin, ethylene, salicylic acid (SA), and gibberellin
16	Methylthioribose-1-phosphate isomerase	mtnA	Cysteine and methionine metabolism (Methionine salvage pathway)	methylthioribose-1-phosphate isomerase
17	Cysteine synthase	cysK	Cysteine and methionine metabolism (Cysteine biosynthesis)	Encodes a protein that possesses S-sulfocysteine synthase activity and lacks O-acetylserien(thiol)lyase activity.
18	Glutamate--cysteine ligase	gshA	Cysteine and methionine metabolism, Glutathione metabolism (Glutathione biosynthesis)	Encodes the enzyme glutamate-cysteine ligase catalyzing the first, and rate-limiting, step of glutathione biosynthesis. Required for cell proliferation at the root tip. Involved in susceptibility to the bacterial pathogen Pseudomonas syringae. Mutants are phytoalexin defective
19	Katanin p80 WD40 repeat-containing subunit B1	KATNB1	Cytoskeleton proteins	One of four katanin p80 subunits. Involved in targeting of katanin complex to crossover and branch points to properly sever microtubules.
20	Kinesin family member 15	KIF15	Cytoskeleton proteins	It is dispensable for bipolar spindle formation in normal cell division
21	Cytoskeleton-associated protein 5	CKAP5	Cytoskeleton proteins	It mediates tubulin exchange at the plus end of microtubules and facilitates both polymerization and catastrophe
22	Spatacsin	SPG11	DNA repair and recombination proteins	spatacsin carboxy-terminus protein
23	DNA primase large subunit	PRI2	DNA replication	DNA primase, large subunit family
24	Replication factor C subunit 2/4	RFC2_4	DNA replication / Nucleotide excision repair	replication factor C 2
25	DNA helicase MCM8	MCM8	DNA replication proteins	Encodes a minichromosome maintenance protein that is involved with RAD51 in a backup pathway that repairs meiotic double strand breaks without giving meiotic crossovers when the major pathway, which relies on DMC1, fails.
26	Epsin	EPN	Endocytosis	Involved in plant trans-Golgi network (TGN) transport.
27	Dynamin 1/3	DNM1_3	Endocytosis	Encodes a protein with high sequence similarity to the dynamin superfamily. Among those members ADL2 was most closely related to Dnm1p of yeast and likely a member of the Vps1p subfamily. Widely expressed in various tissues with highest expression in flower tissues. Localizes to the chloroplast, mitochondrion and peroxisome. Involved in peroxisome and mitochondria fission in combination with DRP3…
28	Rab GDP dissociation inhibitor	GDI1_2	Exosomal proteins	GDP dissociation inhibitor involved in vesicular membrane traffic
29	Acetyl-CoA carboxylase / biotin carboxylase 1	ACACA	Fatty acid biosynthesis	Encodes acetyl-CoA carboxylase. Mutant displays uncoordinated cell divisions which are enhanced by cytokinins. Mutant also has aberrant organization of the apical region in the embryo and abnormal root and shoot development and is deficient in freezing tolerance after cold acclimation. Essential for very long chain fatty acid elongation. The mRNA is cell-to-cell mobile.
30	Fatty acyl-ACP thioesterase B	FATB	Fatty acid biosynthesis (Lipid biosynthesis protein)	Encodes an acyl-acyl carrier protein thioesterase. Hydrolyzes primarily saturated acyl-ACPs with chain lengths that vary between 8 and 18 carbons. Involved in saturated fatty acid synthesis. Nuclear-encoded, plastid-targeted globular protein that is functional as dimer.
31	3-oxoacyl-[acyl-carrier-protein] synthase III	fabH	Fatty acid biosynthesis (lipid biosynthesis)	Involved in lipid biosynthesis by catalyzing the first condensation step within the FAS II pathway
32	3-ketoacyl-CoA synthase	KCS	Fatty acid elongation, Plant-pathogen interaction	Encodes a condensing enzyme KCS1 (3-ketoacyl-CoA synthase 1) which is involved in the critical fatty acid elongation process in wax biosynthesis.
33	Flavonoid 3',5'-hydroxylase	CYP75A	Flavonoid biosynthesis	Involved in flavonoid biosynthesis by catalyzing the conversion of flavones, flavanones, dihydroflavonols and flavonols into 3',4',5'-hydroxylated derivatives
34	Molybdenum cofactor sulfurtransferase	ABA3	Folate biosynthesis	Encodes molybdenum cofactor sulfurase. Involved in Moco biosynthesis. Involved in the conversion of ABA-aldehyde to ABA, the last step of abscisic acid (ABA) biosynthesis. sir loss-of-function mutants are resistant to sirtinol, a modulator of auxin signaling.N terminal domain is similar to bacterial NifS suggesting a common mechanism for sulphur mobilization and transfer. Also involved in protein…
35	Urease accessory protein	ureD, ureH	genetic information processing	Encodes a urease accessory protein which is essential for the activation of plant urease.
36	Glutathione peroxidase	gpx, btuE, bsaA	Glutathione metabolism	Encodes glutathione peroxidase. The mRNA is cell-to-cell mobile.
37	Hydroxyproline O-galactosyltransferase 2/3/4/5/6	GALT2S	Glycan biosynthesis	Encodes a hydroxyproline O-galactosyltransferase; belongs to CAZy GT31, known to catalyze the addition of the first galactose residues to AGP protein backbones and enable subsequent AGP glycosylation.
38	Acylglycerol lipase	MGLL	Glycerolipid metabolism (Acylglycerol degradation)	Encodes a soluble lysophosphatidic acid acyltransferase with additional triacylglycerol lipase and phosphatidylcholine hydrolyzing enzymatic activities. Plays a pivotal role in maintaining the lipid homeostasis by regulating both phospholipid and neutral lipid levels.
39	Glycine dehydrogenase	GLDC, gcvP	Glycine, serine and threonine metabolism (Photorespiration)	One of th enzyme of glycine cleavage system, a major route of glycine catabolism
40	Glycine cleavage system H protein	gcvH, GCSH	Glycine, serine and threonine metabolism (Photorespiration)	One of th enzyme of glycine cleavage system, a major route of glycine catabolism
41	Glyceraldehyde 3-phosphate dehydrogenase (phosphorylating)	GAPDH, gapA	Glycolysis / Gluconeogenesis	Encodes one of the chloroplast/plastid localized GAPDH isoforms (GAPCp1/At1g79530 and GAPCp2/At1g16300). gapcp double mutants display a drastic phenotype of arrested root development, dwarfism and sterility. GAPCps are important for the synthesis of serine in roots.
42	Hexokinase	HK	Glycolysis, Nucleotide sugar biosynthesis, UDP-N-acetyl-D-glucosamine biosynthesis	hexokinase
43	Histone deacetylase 1/2	HDAC1_2	hromosome and associated proteins	Encodes a histone deacetylase that enhances AtERF7-mediated transcriptional repression.
44	Synaptojanin	SYNJ	Inositol phosphate metabolism	Involved in mechanism as signaling molecules that regulate cellular events including vesicle targeting and interactions between membrane and cytoskeleton
45	Acyl-coenzyme A thioesterase 13	ACOT13	Lipid biosynthesis proteins	Involved in biosynthesis of medium-chain fatty acids
46	Calcium-independent phospholipase A2-gamma	PNPLA8	Lipid metabolism	Encodes a cytosolic calcium-independent phospholipase A.
47	5'-AMP-activated protein kinase, catalytic alpha subunit	PRKAA, AMPK	Longevity regulating pathway, Membrane trafficking, Mitochondrial biogenesis, Protein kinases
48	Cathepsin H	CTSH	Lysosome	Cysteine proteinases superfamily protein
49	Transmembrane protein 222	TMEM222	MAPK signaling pathway - plant	Encodes a predicted membrane protein. Similar sequences are widely distributed and conserved in plants, animals and protists but absent in fungi and prokaryotes. The sequence has no known motifs and no biological function has been assigned in any species. In Arabidopsis, it appears to be involved in the negative regulation of the response to ethylene, is localized to the Golgi and is a positive r…
50	Protein phosphatase 2C	PP2C	MAPK signaling pathway - plant/Plant hormone signal transduction	Encodes major regulators of diverse signaling pathways
51	Protein phosphatase PTC1	PTC1	MAPK signaling pathway - yeast	Encodes major regulators of diverse signaling pathways
52	TBC1 domain family member 15		Membrane trafficking	RabGAP/TBC domain-containing protein
53	Trafficking protein particle complex subunit 13	TRAPPC13	Membrane trafficking	Part of multi-protein complex, acting as guanine nucleotide exchange factors (GEFs) and possibly as tethers, regulating intracellular trafficking.
54	Exocyst complex component 8	EXOC8, SEC84	Membrane trafficking	exocyst complex component 8
55	Clathrin coat assembly protein AP180,phosphatidylinositol-binding clathrin assembly protein	SNAP91, AP180, CALM,/ PICALM	Membrane trafficking	PICALM2A
56	Conserved oligomeric Golgi complex subunit 7	COG7	Membrane trafficking	COG7
57	Poly(rC)-binding protein 3/4	PCBP3_4	Messenger RNA biogenesis	Poly(rC)-binding protein (PCBP1) is a multifunctional adaptor protein that can coordinate single-stranded nucleic acids and iron–glutathione complexes, altering the processing and transfer of these ligands through interactions with other proteins.
58	Eukaryotic translation initiation factor 2C	ELF2C, AGO	Messenger RNA biogenesis	Involved in initiation of translation
59	5-methyltetrahydropteroyltriglutamate--homocysteine methyltransferase	metE	Methionine biosynthesis	Encodes a cytosolic cobalamin-independent methionine synthase, involved in methionine regeneration via the activated methyl cycle (SAM cycle). The protein undergoes thiolation following treatment with the oxidant tert-butylhydroperoxide. The mRNA is cell-to-cell mobile.
60	Mevalonate kinase	MVK, mvaK1	Mevalonate pathway	Encodes a protein with mevalonate kinase activity involved in the mevalonate pathway.
61	Exonuclease 1	EXO1	Mismatch repair	5-3 exonuclease family protein
62	DNA mismatch repair protein PMS2	PMS2	Mismatch repair	Encodes a protein similar to PMS1 in yeast, a member of the family of eukaryotic MutL homologs. The protein appears to play a role in DNA mismatch repair and in the suppression of somatic homeologous recombination.
63	NADH dehydrogenase [ubiquinone] 1 alpha subcomplex assembly factor 7	NDUFAF7	Mitochondrial biogenesis	Methylation of NDUFS2 subunit in assembly complex of mitochondrial biogenesis
64	ATPase family AAA domain-containing protein 3A/B	ATAD3A_B	Mitochondrial biogenesis	Homologue of animal ATPase Family AAA Domain-Containing Protein 3 (ATAD3), which is involved in mitochondrial nucleoid organization; interacts with SHOT1.
65	ATP-dependent RNA helicase MSS116, mitochondrial	MSS116	Mitochondrial biogenesis	Encodes RNA helicase involved in organellar RNA metabolism and abiotic stress responses
66	ATP synthase mitochondrial F1 complex assembly factor 2	ATPeAF2, ATPAF2, ATP12	Mitochondrial biogenesis	Encodes an F-type ATP Synthase Assembly factor that binds to beta subunits of mitochondrial ATPase.
67	Voltage-dependent anion channel protein 2	VDAC2	Mitochondrial biogenesis, Ion channels	Encodes a voltage-dependent anion channel (VDAC: AT3G01280/VDAC1, AT5G67500/VDAC2, AT5G15090/VDAC3, AT5G57490/VDAC4, AT5G15090/VDAC5). VDACs are reported to be porin-type, beta-barrel diffusion pores. They are prominently localized in the outer mitochondrial membrane and are involved in metabolite exchange between the organelle and the cytosol. The mRNA is cell-to-cell mobile
68	7-deoxyloganetin glucosyltransferase	UGT85A23_24	Monoterpenoid biosynthesis	Involved in a key step of secologanin biosynthesis
69	Serine/threonine-protein phosphatase 2A regulatory subunit A	PPP2R1	mRNA surveillance pathway	Involved in Protein dephosphorylation, a key regulatory mechanism in stress signaling pathway and plant immunity
70	Peptide chain release factor subunit 1	ETF1, ERF1	mRNA surveillance pathway	encodes a member of the ERF (ethylene response factor) subfamily B-3 of ERF/AP2 transcription factor family (ERF1). The protein contains one AP2 domain. There are 18 members in this subfamily including ATERF-1, ATERF-2, AND ATERF-5. EREBP like protein that binds GCC box of ethylene regulated promoters such as basic chitinases. Constitutive expression of ERF1 phenocopies ethylene over production. …
71	Cleavage and polyadenylation specificity factor subunit 3	CPSF3, YSH1	mRNA surveillance pathway	cleavage and polyadenylation specificity factor 73-I
72	COMPASS component SWD2	WDR82, SWD2, CPS35	mRNA surveillance pathway	Encodes a low molecular weight nuclear WDR protein which displays functional homology to the Swd2 protein, an essential subunit of the yeast histone methylation COMPASS complex. APRF1 acts upstream of FLC and promotes flowering under long day conditions.
73	Putative hydrolase of the HAD superfamily/pyrimidine and pyridine-specific 5'-nucleotidase	SDT1	Nicotinate and nicotinamide metabolism	Haloacid dehalogenase-like hydrolase (HAD) superfamily protein
74	Nuclear pore complex protein Nup43	NUP43	Nucleocytoplasmic transport	Transducin/WD40 repeat-like superfamily protein
75	THO complex subunit 5	THOC5	Nucleocytoplasmic transport	Encodes a component of the putative Arabidopsis THO/TREX complex: THO1 or HPR1 (At5g09860), THO2 (At1g24706), THO3 or TEX1 (At5g56130), THO5 (At5g42920, At1g45233), THO6 (At2g19430), and THO7 (At5g16790, At3g02950). THO/TREX complexes in animals have been implicated in the transport of mRNA precursors. Mutants of THO3/TEX1, THO1, THO6 accumulate reduced amount of small interfering (si)RNA, sugges…
76	DNA excision repair protein ERCC-4	ERCC4, XPF	Nucleotide excision repair	Confers resistance to UV radiation. Homolog of the human xeroderma pigmentosum group F DNA repair and yeast Rad1 proteins
77	Non-lysosomal glucosylceramidase	GBA2	Other glycan degradation	Beta-glucosidase, GBA2 type family protein
78	Hydroxyproline O-arabinosyltransferase	HPAT	Other types of O-glycan biosynthesis (Glycosyltransferases)	Hyp O-arabinosyltransferase-like protein
79	NADH dehydrogenase (ubiquinone) Fe-S protein 1	NDUFS1	Oxidative phosphorylation	Encodes a subunit of the 400 kDa subcomplex of the mitochondrial NADH dehydrogenase (complex I). The protein has been isolated in the male gametophyte. The mRNA is cell-to-cell mobile.
80	Galacturan 1,4-alpha-galacturonidase	E3.2.1.67	Pentose and glucuronate interconversions (Pectin degradation)	encodes a exopolygalacturonase.
81	Ribose 5-phosphate isomerase A	rpiA	Pentose phosphate pathway	role in the pentose phosphate pathway and responsible for catalyzing the isomerization between D-ribulose 5-phosphate and D-ribose 5-phosphate
82	Glucose-6-phosphate 1-dehydrogenase	G6PD, zwf	Pentose phosphate pathway,Glutathione metabolism	Encodes a plastidic glucose-6-phosphate dehydrogenase that is sensitive to reduction by DTT and whose mRNA is more prevalent in developing organs but absent in the root.
83	KDEL-tailed cysteine endopeptidase	CEP, CYSEP	Peptidases and inhibitors	KDEL-tailed cysteine endopeptidase. Mutants generated via RNAi show decreased lateral root growth.
84	Signal peptide peptidase-like 2B	SPPL2B	Peptidases and inhibitors	SIGNAL PEPTIDE PEPTIDASE-LIKE 2
85	Cinnamyl-alcohol dehydrogenase	CAD	Phenylpropanoid biosynthesis (Lignin)	Encodes a catalytically active cinnamyl alcohol dehydrogenase which uses p-coumaryl aldehyde as a preferred substrate. It can also use caffeyl, coniferyl and d-hydroxyconiferyl aldehydes as substrates. The mRNA is cell-to-cell mobile.
86	Auxin responsive GH3 gene family	GH3	Plant hormone signal transduction	Auxin-responsive GH3 family protein
87	Arabidopsis histidine kinase 2/3/4 (cytokinin receptor)	AHK2_3_4	Plant hormone signal transduction	Encodes histidine kinase AHK2.
88	Two-component response regulator ARR-B family	ARR-B	Plant hormone signal transduction	two-component response regulator ARR22-like protein
89	Frataxin	FXN, fh	Porphyrin metabolism	Encodes AtFH, a frataxin homolog. Frataxin is required for the biogenesis of mitochondria in different organisms. AtFH knock-out mutants are lethal. Required for full activity of mitochondrial Fe-S proteins. Deficiency of AtFH induces oxidative stress
90	Magnesium chelatase subunit H [EC:6.6.1.1]	chlH, bchH	Porphyrin metabolism	Encodes magnesium chelatase involved in plastid-to-nucleus signal transduction.
91	Magnesium chelatase subunit D	chlD, bchD	Porphyrin metabolism	Encodes the CHLD subunit of the Mg-chelatase enzyme involved in chlorophyll biosynthesis. Lines carrying recessive mutations of this locus are white and seedling lethal.
92	Hydroxymethylbilane synthase	hemC, HMBS	Porphyrin metabolism ( Heme biosynthesis)	Encodes a protein with porphobilinogen deaminase activity. This protein is targeted to the chloroplast. Mutants spontaneously develop chlorotic leaf lesions in the absence of pathogen attack, resembling the phenotype of lesion-mimic mutants. It has been shown to interact with the PPR protein AtECB2 for chloroplast RNA editing.
93	26S proteasome regulatory subunit T2	PSMC1, RPT2	Proteasome	Encodes one of the two RPT2 (26S proteasome subunit RPT2) paralogs: RPT2a (At4g29040) and RPT2b (At2g20140). RPT2b can not complement the rpt2a mutant phenotype. rpt2a rpt2b double mutants are embryo lethal.
94	20S proteasome subunit alpha 1	PSMA6	Proteasome	Encodes 20S proteasome subunit PAA1 (PAA1).
95	E3 ubiquitin-protein ligase XBAT32/33	XBAT32_33	Protein families: genetic information processing	Encodes a RING-type E3 ligase XBAT32. Mediates the proteasomal degradation of the ethylene biosynthetic enzyme, 1-aminocyclopropane-1-carboxylate synthase 7.
96	Serine/threonine-protein kinase SRPK3	SRPK3, STK23	Protein kinases	Protein kinase superfamily protein
97	Nucleoredoxin	NXN	Protein phosphatases and associated proteins	Reduce transmission through pollen. The mRNA is cell-to-cell mobile.
98	Protein phosphatase 1L	PPM1L, PP2CE	Protein phosphatases and associated proteins	Encodes major regulators of diverse signaling pathways
99	[Histone H3]-trimethyl-L-lysine4 demethylase	KDM5, JARID1	Protein phosphatases and associated proteins/Chromosome and associated proteins	Histone demethylase belonging to the KDM5/JARID1 family which plays crucial roles in response to dehydration stress and abscisic acid (ABA). Directly binds the chromatin of OPEN STOMATA 1 (OST1) and demethylated H3K4me3 for the regulation of OST1 mRNA abundance, thereby modulating the dehydration stress response.
100	Protein disulfide-isomerase A1	PDIA1, P4HB	Protein processing in endoplasmic reticulum	Encodes a protein disulfide isomerase-like (PDIL) protein, a member of a multigene family within the thioredoxin (TRX) superfamily. Transcript levels for this gene are up-regulated in response to three different chemical inducers of ER stress (dithiothreitol, beta-mercaptoethanol, and tunicamycin). Neither AtIRE1-2 nor AtbZIP60 appear to be required for this response
101	GTP-binding protein SAR1	SAR1	Protein processing in endoplasmic reticulum	Encodes a small GTP-binding protein implicated in ER to cis-Golgi transport of other proteins. A member of ARF-like GTPase family. A thaliana has 21 members, in two subfamilies, ARF and ARF-like (ARL) GTPases. The protein is found associated to the ER and free in the cytosol.
102	Protein kinase C substrate 80K-H	PRKCSH	Protein processing in endoplasmic reticulum	Encodes PSL4, beta-subunit of endoplasmic reticulum-resident glucosidase II, which is essential for stable accumulation and quality control of the elf18 receptor EFR but not the flg22 receptor FLS2. The mRNA is cell-to-cell mobile.
103	Adenylate kinase	adk, AK	Purine metabolism (Adenine ribonucleotide biosynthesis)	encodes adenylate kinase that is located in the chloroplast involved in the coordination of metabolism and growth
104	Phosphoenolpyruvate carboxylase	ppc	Pyruvate metabolism (CAM, C4 cycles)	Encodes a phosphoenolpyruvate carboxylase kinase that is expressed at highest levels in leaves. Expression is induced by light. The mRNA is cell-to-cell mobile
105	Pyruvate dehydrogenase E2 component (dihydrolipoamide acetyltransferase)	DLAT, aceF, pdhC	Pyruvate oxidation	Encodes the dihydrolipoamide S-acetyltransferase subunit of the plastid Pyruvate Dehydrogenase Complex (E2). Mutant has embryo defect.
106	Riboflavin kinase / FMN hydrolase	FHY	Riboflavin metabolism	Bifunctional enzyme that catalyzes hydrolysis of FMN to riboflavin, and phosphorylation of riboflavin to FMN. The mRNA is cell-to-cell mobile.
107	Large subunit ribosomal protein L41	MRPL41	Ribosomal proteins	Involved in ribosome structure
108	Large subunit ribosomal protein L44e	RP-L44e, RPL44	Ribosome	Involved in ribosome structure
109	Large subunit ribosomal protein L4	RP-L4, MRPL4, rplD	Ribosome	encodes a plastid ribosomal protein L4
110	Ribosome production factor 1	RPF1	Ribosome biogenesis	Encodes RNA PROCESSING FACTOR 1 (RPF1), a pentatricopeptide repeat (PPR) protein of the P-class containing canonical PPR-repeats. RPF1 is required for the 5?-end processing of the nad4 mRNA in mitochondria. Ler and other accessions impaired in processing of the nad4 mRNA 5′-end, contain a single nucleotide polymorphism (SNP) 807 nucleotides downstream of the predicted translation start codon (G80…
111	Ribosome assembly protein RRB1	RRB1, GRWD1	Ribosome biogenesis	Involved in ribosome assembly
112	ATP-binding cassette, sub-family E, member 1	ABCE1, Rli1	Ribosome biogenesis	ABCE1, Rli1
113	16S rRNA (cytidine1402-2'-O)-methyltransferase	rsmI	Ribosome biogenesis	Encodes Tetrapyrrole (Corrin/Porphyrin) Methylase
114	U3 small nucleolar ribonucleoprotein protein IMP4	IMP4	Ribosome biogenesis	Small nucleolar ribonucleoprotein protein involved in ribosomal RNA processing. Located in nucleolus and cajal bodies.
115	Ribosome production factor 2	RPF2	Ribosome biogenesis	Encodes a pentatricopeptide repeat protein required for 5' end processing of nad9 and cox3 mRNAs in mitochondria.
116	Protein phosphatase PTC2/3	PTC2_3	Ribosome biogenesis , Protein phosphatases and associated protein	Encodes major regulators of diverse signaling pathways
117	U3 small nucleolar RNA-associated protein MPP10	MPP10	Ribosome biogenesis in eukaryotes	U3 small nucleolar ribonucleoprotein
118	RNA exonuclease	REX1, REXO1, REXO5, RNH70	Ribosome biogenesis in eukaryotes	DNA repair REX1-B protein
119	Ribosome biogenesis protein BMS1	BMS1	Ribosome biogenesis in eukaryotes	Encodes ribosome biogenesis protein
120	60S ribosomal export protein NMD3	NMD3	Ribosome biogenesis in eukaryotes/Nucleocytoplasmic transport	Encodes a protein involved in the nuclear export of the 60S ribosomal subunit and formation of the secondary cell wall.
121	Nucleolin, RNA-binding protein Musashi	NCL, NSR1, MSI	Ribosome biogenesis/Chromosome and associated proteins, mRNA surveillance pathway	Encodes ATNUC-L1 (NUCLEOLIN LIKE 1), the predominant form of the two nucleolin proteins found in Arabidopsis. This protein is involved in rRNA processing, ribosome biosynthesis, and vascular pattern formation. PARL1 localizes to the nucleolus and parl1 mutants accumulate elevated levels of the unspliced 35S pre-rRNA. parl1 mutants also have defects in cotyledon, leaf, sepal, and petal vein patter…
122	CCR4-NOT transcription complex subunit 10	CNOT10	RNA degradation	Tetratricopeptide repeat (TPR)-like superfamily protein
123	Neutral ceramidase	ASAH2	Sphingolipid metabolism	Neutral/alkaline non-lysosomal ceramidase
124	116 kDa U5 small nuclear ribonucleoprotein component	EFTUD2	Spliceosome	Ribosomal protein S5/Elongation factor G/III/V family protein
125	Trehalose 6-phosphate synthase/phosphatase	TPS	Starch and sucrose metabolism	Encodes TREHALOSE-6-PHOSPHATE SYNTHASE (TPS) that catalyzes the synthesis of the sucrose-signaling metabolite trehalose 6-phosphate (Tre6P) and is essential for embryogenesis and normal postembryonic growth and development.
126	4-alpha-glucanotransferase	malQ	Starch and sucrose metabolism (Glycogen degradation)	Encodes a maltotriose-metabolizing enzyme with chloroplastic α-1,4-glucanotransferase activity. Mutant has altered starch degradation.
127	Sucrose synthase	SUS	Starch and sucrose metabolism (Glycosyltransferase)	Encodes a protein with sucrose synthase activity (SUS1).
128	Starch synthase	glgA	Starch and sucrose metabolism (Trehalose biosynthesis, Glycogen biosynthesis)	SSI is a plastidial enzyme and crucial for the synthesis of normal amylopectin in the leaves of Arabidopsis. The absence of SSI results in a deficiency in the number of shorter glucans which in turn affect the formation and connection of the amylopectin clusters in starch.
129	Ditrans,polycis-polyprenyl diphosphate synthase	DHDDS, RER2, SRT1	Terpenoid backbone biosynthesis	Encodes Polyprenyl diphosphate synthase (PPS) that plays important roles in the biosynthesis of functionally important plastoquinone (PQ) and ubiquinone (UQ)
130	Homeobox-leucine zipper protein	HD-ZIP	Transcription factors	Encodes a class I HDZip (homeodomain-leucine zipper) protein that is a positive regulator of ABA-responsiveness, mediating the inhibitory effect of ABA on growth during seedling establishment.
131	Homeobox protein cut-like	CUTL	Transcription factors	This gene is predicted to encode a protein that functions as a Golgi apparatus structural component, known as a golgin in mammals and yeast. A fluorescently-tagged version of CASP co-localizes with Golgi markers, and this localization appears to require the C-terminal (565–689aa) portion of the protein. The protein is inserted into a membrane in a type II orientation.
132	tRNA-dihydrouridine synthase 1	DUS1	Transfer RNA biogenesis	FMN-linked oxidoreductases superfamily protein
133	ATP-binding cassette, subfamily C (CFTR/MRP), member 1	ABCC1	Transporters	glutathione S-conjugate transporting ATPase (AtMRP1) mRNA. An ABCC-type arsenite-phytochelatin transporter. The expression of this gene is upregulated by herbicide safeners such as benoxacor and fenclorim
134	Solute carrier family 30 (zinc transporter), member 9	SLC30A9, ZNT9	Transporters	Cation efflux family protein
135	Ubiquitin-protein ligase E3 C	UBE3C	Ubiquitin mediated proteolysis	ubiquitin-protein ligase E3 C
136	Ubiquitin-like-specific protease 1C/D	ULP1C_D	Ubiquitin system	Encodes a deSUMOylating enzyme. In vitro it has both peptidase activity and isopeptidase activity: it can cleave the C-terminal residues from SUMO to activate it for attachment to a target protein and it can also act on the isopeptide bond between SUMO and another protein. sYFP:OTS2 protein accumulates in nuclei in a punctate pattern. Double mutant analysis with ULP1D/OTS1 indicates that these ge…
137	F-box and leucine-rich repeat protein 2/20	FBXL2_20	Ubiquitin system	Encodes substrate recognition component of the Skp1-Cullin-F-box (SCF) complex, which performs many important biological functions including the degradation of numerous proteins via the ubiquitin–26S proteasome system.
138	E3 ubiquitin-protein ligase UHRF1	UHRF1, NP95	Ubiquitin system and Chromosome and associated proteins	Arabidopsis homologs of UHRF1, the VARIANT IN METHYLATION/ORTHRUS (VIM/ORTH) family proteins are involved in the regulation of DNA methylation and epigenetic gene silencing at heterochromatic regions and also function as methylcytosine-binding proteins.
139	Kinase	-	Unclassified: metabolism	̶
140	Poly(U)-specific endoribonuclease	ENDOU, PP11	Unclassified: metabolism	̶
141	Deoxyhypusine synthase	DHPS, dys	Unclassified: metabolism	Encodes a deoxyhypusine synthase
142	Zn2+/Cd2+-exporting ATPase	zntA	Unclassified: metabolism	Encodes a protein with similarity to Zn ATPase. Can rescue Zn deficiency in yeast and Cd resistance, suggesting a role in Zn and Cd transport. The mRNA is cell-to-cell mobile.
143	Cyclopropane-fatty-acyl-phospholipid synthase	cfa	Unclassified: metabolism	Cyclopropane-fatty-acyl-phospholipid synthase
144	Xyloglucan:xyloglucosyl transferase	E2.4.1.207	Unclassified: metabolism	Encodes a membrane-localized protein that is predicted to function during cell wall modification.Overexpression of XTH33 results in abnormal cell morphology. It's expression is under epigenetic control by ATX1.
145	Electron-transferring-flavoprotein dehydrogenase	ETFDH	Unclassified: metabolism	Encodes a unique electron-transfer flavoprotein:ubiquinone oxidoreductase that is localized to the mitochondrion. Mutants are more sensitive to sugar starvation when plants are kept in the dark for long periods.
146	Sphingolipid 8-(E/Z)-desaturase, acyl-lipid Delta6-acetylenase / acyl-lipid (9-3)-desaturase	SLD, ACET6, DES6	Unclassified: metabolism	Encodes a protein homologous to delta 9 acyl-lipid desaturases of cyanobacteria and acyl-CoA desaturases of yeast and mammals. expression up-regulated by cold temperature. It is involved in the synthesis of the 24:1n-9 and 26:1n-9 components of seed lipids, sphingolipids and the membrane phospholipids phosphatidylserine (PS), and phosphatidylethanolamine (PE)
147	P-type Ca2+ transporter type 2C	ATP2C	Unclassified: metabolism	Encodes P-type Ca(2+)-ATPases localized in the plasma membrane and the endoplasmic reticulum are thought to play a central role in regulating cytoplasmic Ca2+ concentrations
148	Dihydroxy-acid dehydratase	ilvD	Valine, leucine and isoleucine biosynthesis	Encodes an essential gene and plays important roles in both male and female gametogenesis, as well as root development
149	Adenylate dimethylallyltransferase (cytokinin synthase)	IPT	Zeatin biosynthesis	Encodes cytokinin synthase involved in cytokinin biosynthesis. IPT3 subcellular localization is modulated by farnesylation- when farnesylated it is localized to the nucleus, otherwise to the chloroplast.
150	Rhamnogalacturonan endolyase	RGL4, rhiE	Unclassified: metabolism	Rhamnogalacturonate lyase family protein

## Sheet: Supplementary Table 13
Supplementary Table 13. MSA genes with unassigned KEGG ID and description given by eggNOG mapper
S. No.	Gene name
1	tetraspanin-18
2	calcium/calmodulin-dependent protein kinase (CaM kinase) II
3	sphingosine-1-phosphate phosphatase 1
4	Regulatory subunit of the dimeric E1 enzyme. E1 activates RUB1 NEDD8 by first adenylating its C-terminal glycine residue with ATP, thereafter linking this residue to the side chain of the catalytic cysteine, yielding a RUB1-ECR1 thioester and free AMP. E1 finally transfers RUB1 to the catalytic cysteine of RCE1
5	protease Do-like
6	D-ala D-ala ligase N-terminus
7	Pentatricopeptide repeat-containing protein
8	BEST Arabidopsis thaliana protein match is
9	transcription factor
10	Transmembrane protein 205
11	SH3 domain-containing protein
12	inactive receptor kinase
13	Domain of unknown function (DUF4408)
14	UDP-glycosyltransferase 91A1-like
15	L-type lectin-domain containing receptor kinase
16	ABC transporter A family member
17	E3 ubiquitin-protein ligase
18	Transmembrane E3 ubiquitin-protein ligase 1-like
19	Reticulon-like protein
20	Belongs to the chaperonin (HSP60) family
21	Plastid-lipid-associated protein
22	Microtubule-associated protein
23	Electron transfer DM13
24	Coiled-coil domain containing protein (DUF2052)
25	Lipase (class 3)
26	Pentatricopeptide repeat-containing protein
27	Sulfite exporter TauE/SafE
28	beta-galactosidase
29	LRR receptor-like serine threonine-protein kinase
30	Belongs to the glycosyl hydrolase 28 family
31	lysine-specific demethylase
32	Involved in the biosynthesis of lipid A, a phosphorylated glycolipid that in bacteria anchors the lipopolysaccharide to the outer membrane of the cell. Lipid A-like molecules in plants may serve as structural components of the outer membranes of mitochondria and or chloroplasts, or may be involved in signal transduction or plant defense responses
33	Structural maintenance of chromosomes protein
34	Protein of unknown function, DUF547
35	Alkaline neutral invertase
36	Short-chain dehydrogenase reductase family 42E member
37	Transcription factor that specifically binds AT-rich DNA sequences related to the nuclear matrix attachment regions (MARs)
38	Chaperone protein DNAj
39	alpha/beta hydrolase fold
40	Histone-lysine n-methyltransferase
41	Protein of unknown function (DUF707)
42	Belongs to the 'GDSL' lipolytic enzyme family
43	Ankyrin repeat-containing protein
44	CAAX protease self-immunity
45	NAC domain-containing protein
46	WSTF, HB1, Itc1p, MBD9 motif 1
47	pentatricopeptide
48	Belongs to the monovalent cation proton antiporter 1 (CPA1) transporter (TC 2.A.36) family
49	(NAC) domain-containing protein
50	Putative S-adenosyl-L-methionine-dependent methyltransferase
51	F-box WD-40 repeat-containing protein
52	ABC transporter C family member
53	rRNA-processing protein
54	Galactomannan galactosyltransferase
55	Fasciclin-like arabinogalactan protein
56	Protein of unknown function (DUF1666)
57	TPL-binding domain in jasmonate signalling
58	PITH domain-containing protein
59	N-terminal cysteine-rich region of Transmembrane protein 135
60	CRS1_YhbY
61	3-hydroxyisobutyrate dehydrogenase-like 1
62	UBX domain-containing protein
63	Cell morphogenesis N-terminal
64	acyl-activating enzyme
65	Belongs to the class I-like SAM-binding methyltransferase superfamily. RNA M5U methyltransferase family
66	Pentatricopeptide repeat-containing protein
67	Sodium/calcium exchanger protein
68	meprin and TRAF homology
69	Squamous cell carcinoma antigen recognized by T-cells
70	15-hydroxyprostaglandin dehydrogenase (NAD)
71	WPP domain-containing protein
72	Cofactor assembly of complex C subunit B
73	Pentatricopeptide repeat-containing protein
74	Haloacid dehalogenase-like hydrolase domain-containing protein
75	G patch domain-containing protein
76	transcription factor

## Sheet: Supplementary Table 14
Supplementary Table 14. Structure of P. emblica genes involved in Ascorbate, Flavonoid and Lignin biosynthesis pathways
Pathway		Genes	Gene length	No. of exons	No. of introns	Average exon length
Ascorbate biosynthesis and regeneration pathway		HK	4337	10	9	184
		GPI	5593	24	23	96
		MPI	3559	5	4	309
		PMM	4231	11	10	123
		GMPP	2817	4	3	630
		GME	3253	8	7	243
		GGP	3050	7	6	352
		GPP	3450	13	12	75
		GalDH	2534	6	5	170
		GLDH	6868	6	5	362
		PG	4555	9	8	177
		PME	5017	3	2	740
		PL	5192	4	3	434
		GulLDH	8420	9	8	349
		MIOX	2240	11	10	100
		AO	6550	5	4	388
		APX	3314	9	8	144
		DHAR	4450	5	4	196
		MDHAR	2972	10	9	162
Flavonoid Biosynthesis Pathway		CHS	3881	3	2	534
		CHI	1281	4	3	254
		F3′5′ H	2928	2	1	573
		FLS	1986	3	2	331
		DFR	2498	6	5	268
		LDOX	2006	3	2	483
		UFGT	1374	1	0	1374
		LAR	4439	5	4	285
		FS	1648	2	1	777
		ANR	1549	4	3	277
		IFS	2106	2	1	772
	Lignin Biosynthesis Pathway	PAL	2934	2	1	1214
		4CL	3037	6	5	275
		C4H	4303	3	2	662
		HCT	1873	2	1	485
		C3H	2975	3	2	269
		CCoOMT	2061	5	4	227
		CCR	2724	3	2	269
		F5H	1983	3	2	360
		COMT	4389	4	3	338
		CAD	2420	6	5	222
		CSE	3103	2	1	757
		PRX	2180	4	3	376
		LAC	3160	6	5	369

## Sheet: Supplementary Table 19
Supplementary Table 19. MSA genes involved in Plant growth, hormone response, stress response and DNA damage response
S.No.	Name	Symbol	Function
Plant growth and development
1	Structural maintenance of chromosome 1	SMC1	Maintenance of chromosome structure
2	Katanin p80 WD40 repeat-containing subunit B1	KATNB1	Role in cell division
3	Cytoskeleton-associated protein 5	CKAP5	Role in cell division
4	Dynamin 1/3	DNM1_3	Role in cell division
5	Acetyl-CoA carboxylase / biotin carboxylase 1	ACACA	Role in cell division
6	Hexokinase	HK	Role in sugar metabolism
7	Exocyst complex component 8	EXOC8, SEC84	Role in cell division
8	Clathrin coat assembly protein AP180,phosphatidylinositol-binding clathrin assembly protein	SNAP91, AP180, CALM,/ PICALM	Role in membrane trafficking
9	Mevalonate kinase	MVK, mvaK1	Role in mevalonate pathway
10	ATPase family AAA domain-containing protein 3A/B	ATAD3A_B	Role in nucleoid organisation
11	ATP synthase mitochondrial F1 complex assembly factor 2	ATPeAF2, ATPAF2, ATP12	Role in mitochondrial membrane protein
12	NADH dehydrogenase (ubiquinone) Fe-S protein 1	NDUFS1	Role in mitochondrial membrane protein
13	Galacturan 1,4-alpha-galacturonidase	E3.2.1.67	Flower development and functioning
14	Ribose 5-phosphate isomerase A	rpiA	Development and functioning of flower and development of chloroplast
15	Signal peptide peptidase-like 2B	SPPL2B	Flower development and functioning
16	Two-component response regulator ARR-B family	ARR-B	Flower development and functioning, Chloroplast development, shoot development
17	Magnesium chelatase subunit H	chlH, bchH	Chloroplast development
18	Hydroxymethylbilane synthase	hemC, HMBS	Flower development and functioning, shoot development
19	KDEL-tailed cysteine endopeptidase	CEP, CYSEP	Role in seed development
20	Arabidopsis histidine kinase 2/3/4 (cytokinin receptor)	AHK2_3_4	Role in seed development, in leaf longivity
21	E3 ubiquitin-protein ligase XBAT32/33	XBAT32_33	Role in root development
22	Phosphoenolpyruvate carboxylase	ppc	Role in C4 cycle
23	Adenylate kinase	adk, AK	Role in enery metabolism
24	Adenylate kinase	AK6, FAP7	Role in enery metabolism
25	Trehalose 6-phosphate synthase/phosphatase	TPS	Role in embryogenesis
26	Sucrose synthase	SUS	Role in cell wall biosynthesis
27	Zn2+/Cd2+-exporting ATPase	zntA	Role in Cell elongation
28	Ubiquitin-like-specific protease 1C/D	ULP1C_D	Role in seed germination
29	Electron-transferring-flavoprotein dehydrogenase	ETFDH	Role in seed germination
30	CCR4-NOT transcription complex subunit 10	CNOT10	Flower development and functioning
31	Glycyl-tRNA synthetase	GARS, glyS1	Role in organ patterning
32	Glycyl-tRNA synthetase	glyQS	Role in organ patterning
33	Cysteine synthase	cysK	Role in root hair development
34	Hydroxyproline O-arabinosyltransferase	HPAT	Role in stem cell production, growth of pollen tube, and controlling growth tip
35	Fatty acyl-ACP thioesterase B	FATB	Role of Saturated Fatty Acids in Plant Growth
36	Hydroxyproline O-galactosyltransferase 2/3/4/5/6	GALT2S	Role in root elongation, somatic embryogenesis, hormone responses, xylem differentiation, pollen tube growth and guidance
Plant hormone response
37	Aconitate hydratase	ACO, acnA	Involved in oxidative responsiveness by responding to hormones such as as methyl jasmonate (MeJA), abscisic acid (ABA), auxin, ethylene, salicylic acid (SA), and gibberellin
38	Histone deacetylase 1/2	HDAC1_2	Involved in jasmonic acid and ethylene dependent pathogen resistance.
39	Peptide chain release factor subunit 1	ETF1, ERF1	encodes a member of the ERF (ethylene response factor) subfamily B-3 of ERF/AP2 transcription factor family (ERF1)
40	E3 ubiquitin-protein ligase XBAT32/33	XBAT32_33	Mediates the proteasomal degradation of the ethylene biosynthetic enzyme, 1-aminocyclopropane-1-carboxylate synthase 7
41	Transmembrane protein 222	TMEM222	involved in the negative regulation of the response to ethylene
42	Acetyl-CoA carboxylase / biotin carboxylase 1	ACACA	Synthesis Malonyl CoA which helps in malonylation of the ethylene precursor 1-aminocyclopropane-1-carboxylic acid, which regulates the rate of ethylene production
43	Arabidopsis histidine kinase 2/3/4	AHK2_3_4	Encodes a histidine kinases, a cytokinin receptor that controls cytokinin-mediated leaf longevity
44	Flavonoid 3',5'-hydroxylase	CYP75A	regulating ABA-induced ROS accumulation
45	Molybdenum cofactor sulfurtransferase	ABA3	abscisic acid (ABA) biosynthesis and sensitivity to sirtinol, a modulator of auxin signaling
46	Glyceraldehyde 3-phosphate dehydrogenase (phosphorylating)	GAPDH, gapA	Role in H2O2 mediated ABA signalling pathway
47	[Histone H3]-trimethyl-L-lysine4 demethylase	KDM5, JARID1	Role in ABA response
48	Homeobox-leucine zipper protein	HD-ZIP	Positive regulator of ABA responsiveness
49	Two-component response regulator ARR-B family	ARR-B	a central role of Type B1 members in cytokinin signaling pathway
50	Magnesium chelatase subunit H	chlH, bchH	Role in ABA signalling
51	Adenylate dimethylallyltransferase	IPT	Encodes cytokinin synthase involved in cytokinin biosynthesis
52	Hydroxymethylbilane synthase	hemC, HMBS	Regulated auxin-respeonsiveness
53	Auxin responsive GH3 gene family	GH3	Role as auxin-responsive genes
54	Protein phosphatase 2C	PP2C	function as co-receptors for the phytohormone abscisic acid.
55	Protein phosphatase PTC1	PTC1	function as co-receptors for the phytohormone abscisic acid.
56	Protein phosphatase 1L	PPM1L, PP2CE	function as co-receptors for the phytohormone abscisic acid.
Plant stress response
57	Methylthioribose-1-phosphate isomerase	mtnA	Role in Salvage pathway
58	Cysteine synthase	cysK	Response against high light
59	Replication factor C subunit 2/4	RFC2_4	Role in DNA damage response
60	Flavonoid 3',5'-hydroxylase	CYP75A	Role in secondary metabolite biosynthesis
61	Molybdenum cofactor sulfurtransferase	ABA3	ABA biosynthesis
62	Glutathione peroxidase	gpx, btuE, bsaA	Role in ROS detoxification
63	Histone deacetylase 1/2	HDAC1_2	Stress-specific gene regulation
64	Cathepsin H	CTSH	Protein degradation of misfolded and damage proteis
65	Mevalonate kinase	MVK, mvaK1	Mevalonate pathway
66	ATP-dependent RNA helicase MSS116, mitochondrial	MSS116	Stress-specific gene regulation
67	Voltage-dependent anion channel protein 2	VDAC2	Stress signal transduction
68	7-deoxyloganetin glucosyltransferase	UGT85A23_24	Role in secondary metabolite biosynthesis
69	Peptide chain release factor subunit 1	ETF1, ERF1	Stress-specific gene regulation
70	Non-lysosomal glucosylceramidase	GBA2	Acclimation to stress
71	Cinnamyl-alcohol dehydrogenase	CAD	Jasmonic acid and Salicylic acid mediated response, Role in disease resistance
72	Auxin responsive GH3 gene family	GH3	Stress signal transduction
73	Glucose-6-phosphate 1-dehydrogenase	G6PD, zwf	Role in ROS detoxification
74	26S proteasome regulatory subunit T2	PSMC1, RPT2	Protein degradation of misfolded and damage proteis
75	20S proteasome subunit alpha 1	PSMA6	Protein degradation of misfolded and damage proteis
76	Protein phosphatase 1L	PPM1L, PP2CE	Stress signal transduction
77	[histone H3]-trimethyl-L-lysine4 demethylase	KDM5, JARID1	Stress-specific gene regulation
78	Protein disulfide-isomerase A1	PDIA1, P4HB	Protein folding against plant stress
79	Protein kinase C substrate 80K-H	PRKCSH	Stress signal transduction
80	Nucleoredoxin	NXN	Role in ROS detoxification
81	Homeobox-leucine zipper protein	HD-ZIP	Stress-specific gene regulation
82	Ubiquitin-protein ligase E3 C	UBE3C	Protein degradation of misfolded and damage proteis
83	Ubiquitin-like-specific protease 1C/D	ULP1C_D	Stress-specific gene regulation
84	Xyloglucan:xyloglucosyl transferase	E2.4.1.207	Role in cell wall modification
85	E3 ubiquitin-protein ligase UHRF1	UHRF1, NP95	Role in DNA damage response
86	Adenylate dimethylallyltransferase (cytokinin synthase)	IPT	Role in cell wall modification
87	Cyclopropane-fatty-acyl-phospholipid synthase	cfa	Role in disease resistance
88	Zn2+/Cd2+-exporting ATPase	zntA	Role in disease resistance
89	Neutral ceramidase	ASAH2	Role in cell wall modification
90	KDEL-tailed cysteine endopeptidase	CEP, CYSEP	Role in Programmed cell death against biotic stress
91	Conserved oligomeric Golgi complex subunit 7	COG7	Role in protein trafficking in response to biotic stress
92	TBC1 domain family member 15	TBC1D15	Signal transduction in response to biotic stress
93	Epsin	EPN	ROLE in plasma membrane derived defense in response to biotic stress
94	5-methyltetrahydropteroyltriglutamate--homocysteine methyltransferase	metE	Role in plant immunity
DNA damage response
95	Replication factor C subunit 2/4	RFC2_4	DNA replication / Nucleotide excision repair
96	DNA helicase MCM8	MCM8	DNA replication proteins
97	Exonuclease 1	EXO1	Mismatch repair
98	DNA mismatch repair protein PMS2	PMS2	Mismatch repair
99	DNA excision repair protein ERCC-4	ERCC4, XPF	Nucleotide excision repair
100	E3 ubiquitin-protein ligase UHRF1	UHRF1, NP95	Ubiquitin system and Chromosome and associated proteins
